# Supplementary material for: Targeting SIRT2 Sensitizes Melanoma Cells to Cisplatin via an EGFR-Dependent Mechanism
Source: Int J Mol Sci. 2021 May 10;22(9):5034. doi: 10.3390/ijms22095034 (PMC8126047; doi:10.3390/ijms22095034)
Supplement: Supplementary file 1 [file ijms-22-05034-s001.zip]

Archive with 1 entries (1 files):
- ijms-1182118-supplementary.pdf
